# Supplementary material for: Concealed for a Long Time on the Marches of Empires: Hepatitis B Virus Genotype I
Source: Microorganisms. 2023 Aug 31;11(9):2204. doi: 10.3390/microorganisms11092204 (PMC10535388; doi:10.3390/microorganisms11092204)
Supplement: Supplementary file 1 [file microorganisms-11-02204-s001.zip]

Archive with 1 entries (1 files):
- microorganisms-2527138-supplementary.xlsx
