# Supplementary material for: Concealed for a Long Time on the Marches of Empires: Hepatitis B Virus Genotype I
Source: Microorganisms. 2023 Aug 31;11(9):2204. doi: 10.3390/microorganisms11092204 (PMC10535388; doi:10.3390/microorganisms11092204)
Supplement: Supplementary file 1 [file microorganisms-11-02204-s001.zip › microorganisms-2527138-supplementary.xlsx]

## Sheet: Feuil1
Accession number
AB231908
AB562462
AB562463
AF241407
AF241408
AF241409
EU833891
EU835240
EU835241
EU835242
FJ023659
FJ023660
FJ023661
FJ023664
FJ023665
FJ023666
FJ023667
FJ023669
FJ023670
FJ023671
FJ023672
FJ023673
FJ023674
FJ023675
FR714490
FR714493
FR714496
FR714497
FR714502
GU357844
HQ231877
HQ231878
HQ231880
HQ231881
HQ231882
HQ231884
JF899337
KC172106
KF425553
KF425554
KF425556
KF425557
KY470992
KY470994
KY470995
MG826145
MH746811
MH746812
MT645002
MW082638
MZ439738
MZ439739
MZ439740
MZ439742
MZ439743
MZ439744
MZ439745
MZ439788
MZ439789
MZ439790
MZ439791
MZ439792
MZ439793
MZ439794
MZ439795
MZ439796
MZ439797
MZ439798
MZ439799
MZ439800
MZ439801
MZ439802
MZ439803
MZ439804
MZ439805
MZ439806
MZ439807
MZ439808
MZ439809
MZ439810
MZ439811
MZ439812
MZ439813
MZ439814
MZ439815
MZ439816
MZ439817
MZ439818
MZ439819
EU833891
FJ882616
FR714491
FR714492
FR714494
FR714495
FR714498
FR714500
FR714501
FR714503
FR714504
FR714505
FR714506
HQ231879
HQ231883
HQ231885
JF899338
JQ411087
KF214648
KF214649
KF214650
KF214680
KF425555
KU950741
KY470857
KY470859
KY470863
KY470866
KY470993
MH368022
MH746813
MZ439741
